# Supplementary material for: Grape Seed Proanthocyanidins Enhance Time-Dependent HO-1 Activation and Improve Redox Homeostasis in Obesity-Induced Hepatic Dysfunction
Source: Antioxidants (Basel). 2026 Jun 9;15(6):734. doi: 10.3390/antiox15060734 (PMC13295885; doi:10.3390/antiox15060734)
Supplement: Supplementary file 1 [file antioxidants-15-00734-s001.zip]

Archive with 1 entries (1 files):
- antioxidants-4281376-supplementary.pdf
